# Supplementary material for: Health and Demographic Characteristics of Patients Attending a Newly-Opened Medical Facility in a Remote Amazonian Community: A Descriptive Study
Source: Med Sci (Basel). 2018 Nov 26;6(4):106. doi: 10.3390/medsci6040106 (PMC6318754; doi:10.3390/medsci6040106)
Supplement: Supplementary file 1 [file medsci-06-00106-s001.zip]

Archive with 2 entries (2 files):
- Supplementary material 1 - Summary of referrals.docx
- Supplementary material 2 - Questionnaire.docx
